# Supplementary material for: A Fast and Efficient Hydrogen Chloride Sensor Based on a Polymer Composite Film Using a Novel Schiff-Based Triphenylamine Molecule as the Probe
Source: Materials (Basel). 2025 May 15;18(10):2291. doi: 10.3390/ma18102291 (PMC12113228; doi:10.3390/ma18102291)
Supplement: Supplementary file 1 [file materials-18-02291-s001.zip]

Archive with 1 entries (1 files):
- materials-3593216-supplementary.pdf
